# Supplementary material for: Investigation on Intestinal Proteins and Drug Metabolizing Enzymes in Simulated Microgravity Rats by a Proteomics Method
Source: Molecules. 2020 Sep 24;25(19):4391. doi: 10.3390/molecules25194391 (PMC7582489; doi:10.3390/molecules25194391)
Supplement: Supplementary file 1 [file molecules-25-04391-s001.zip]

Archive with 2 entries (2 files):
- Supplementary Table.pdf
- Supplementary Figure.pdf
